# Supplementary material for: Genome-Wide Identification and Expression Analysis of the Aspartic Protease Gene Family and Their Responses to Abiotic Stress in Talaromyces marneffei
Source: Microorganisms. 2026 Jul 6;14(7):1477. doi: 10.3390/microorganisms14071477 (PMC13414439; doi:10.3390/microorganisms14071477)
Supplement: Supplementary file 1 [file microorganisms-14-01477-s001.zip]

Archive with 7 entries (7 files):
- Supplementary Table S2. Primers used in this study.pdf
- Supplementary Table S1. Characteristics of the 18 Talaromyces marneffei strains included in this study.xlsx
- Supplementary Table S3. The nucleotide and amino acid sequences of 27 TmAP genes.xlsx
- Supplementary Table S4. Physicochemical properties of TmAP proteins.xlsx
- Supplementary Table S6. The duplicated gene pairs of TmAP genes.xlsx
- Supplementary Table S7. Detailed information regarding the Ka, Ks, and Ka-Ks ratio in T. marneffei.xlsx
- Supplementary Table S5. Three dimensional, secondary and transmembrane structure prediction of TmAPs.pdf
