# Supplementary material for: Genome-Wide Identification and Expression Analysis of the Aspartic Protease Gene Family and Their Responses to Abiotic Stress in Talaromyces marneffei
Source: Microorganisms. 2026 Jul 6;14(7):1477. doi: 10.3390/microorganisms14071477 (PMC13414439; doi:10.3390/microorganisms14071477)
Supplement: Supplementary file 1 [file microorganisms-14-01477-s001.zip › Supplementary Table S1. Characteristics of the 18 Talaromyces marneffei strains included in this study.xlsx]

## Sheet: Table S1
Table S1. Characteristics of the 18 Talaromyces marneffei strains included in this study.
Isolate name	Strain designation	Origin	Provider	Accession number	Repository	Species identification method
GZ8TH79	GZ8TH79	Clinical isolate, whole blood	clinical laboratory	GZ8TH79	Infectious Disease Center	Morphology, ITS sequencing
MP1	MP1	N/A	ATCC	MP1	Infectious Disease Center	N/A
ATCC18224	ATCC18224	N/A	ATCC	ATCC18224	Infectious Disease Center	N/A
WB_1	2372	Clinical isolate, whole blood	Clinical laboratory	2372	Infectious Disease Center	Morphology, MALDI-TOF MS
WB_2	2373	Clinical isolate, whole blood	Clinical laboratory	2373	Infectious Disease Center	Morphology, MALDI-TOF MS
WB_3	2374	Clinical isolate, whole blood	Clinical laboratory	2374	Infectious Disease Center	Morphology, MALDI-TOF MS
WB_4	2375	Clinical isolate, whole blood	Clinical laboratory	2375	Infectious Disease Center	Morphology, MALDI-TOF MS
WB_5	2376	Clinical isolate, whole blood	Clinical laboratory	2376	Infectious Disease Center	Morphology, MALDI-TOF MS
BM_1	2386	Clinical isolate, bone marrow	Clinical laboratory	2386	Infectious Disease Center	Morphology, MALDI-TOF MS
BM_2	2387	Clinical isolate, bone marrow	Clinical laboratory	2387	Infectious Disease Center	Morphology, MALDI-TOF MS
BM_3	2388	Clinical isolate, bone marrow	Clinical laboratory	2388	Infectious Disease Center	Morphology, MALDI-TOF MS
BM_4	2389	Clinical isolate, bone marrow	Clinical laboratory	2389	Infectious Disease Center	Morphology, MALDI-TOF MS
BM_5	2390	Clinical isolate, bone marrow	Clinical laboratory	2390	Infectious Disease Center	Morphology, MALDI-TOF MS
CSF_1	2963	Clinical isolate, cerebrospinal fluid	Clinical laboratory	2963	Infectious Disease Center	Morphology, MALDI-TOF MS
CSF_2	2964	Clinical isolate, cerebrospinal fluid	Clinical laboratory	2964	Infectious Disease Center	Morphology, MALDI-TOF MS
CSF_3	2965	Clinical isolate, cerebrospinal fluid	Clinical laboratory	2965	Infectious Disease Center	Morphology, MALDI-TOF MS
CSF_4	2966	Clinical isolate, cerebrospinal fluid	Clinical laboratory	2966	Infectious Disease Center	Morphology, MALDI-TOF MS
CSF_5	2967	Clinical isolate, cerebrospinal fluid	Clinical laboratory	2967	Infectious Disease Center	Morphology, MALDI-TOF MS
