# Supplementary material for: Genome-Wide Identification and Expression Analysis of the Aspartic Protease Gene Family and Their Responses to Abiotic Stress in Talaromyces marneffei
Source: Microorganisms. 2026 Jul 6;14(7):1477. doi: 10.3390/microorganisms14071477 (PMC13414439; doi:10.3390/microorganisms14071477)
Supplement: Supplementary file 1 [file microorganisms-14-01477-s001.zip › Supplementary Table S3. The nucleotide and amino acid sequences of 27 TmAP genes.xlsx]

## Sheet: Table S3
Supplementary Table S3. The nucleotide and amino acid sequences of 27 TmAP genes.
Gene name	Amino acid sequences	Nucleotide sequences
TmAP1	MVNCQTIISALALSALAAPAAAAAVGPGLNPGKRFTLDLVPVKRGPAHPAARYVDTLDRYGGRASDRLRSVANPKTGSTSVTPHANNTQYHIPVKLGNSNMTLRFDTGSANLWVTINETIGRGSHRPFDNSTCKRYPGYTFDASWRPLGEILGDVCEDKATIGGITAEKQAIQLALHMSQEISEHLKDDGNIGFAFTGANSILPDPQKPWFENVKNDLQDAVFVVDLRRGGPGSIDFGFVDPKYTSRVFWAYVDSGSGFWKFIADGYMIGQGSGFGDWFSGILDTGNDLILLPQEFVKHYYKHVPDAVFDEGQGGYIFPCNTTLPAWTVIIEYGLFTVPGNEINVGPVGNGSCYGGIQGNGGLPYAIFGNLFFGQVIIIFESRDGHPPMVGFATKA	ATGGTTAACTGCCAGACTATTATCTCTGCCTTGGCCCTCTCGGCCCTTGCTGCTCCTGCCGCTGCCGCTGCTGTTGGTCCTGGCCTTAACCCCGGCAAACGCTTCACCCTTGACCTGGTCCCTGTCAAGCGGGGTCCTGCTCACCCTGCTGCCAGGTACGTCGACACTCTTGACAGATATGGTGGTAGAGCTTCTGATCGACTCCGCTCCGTTGCCAATCCAAAGACTGGTTCCACTTCTGTCACCCCCCATGCAAACAATACGCAATACCACATACCTGTCAAATTAGGTAATAGCAACATGACACTTAGGTTTGACACCGGTAGCGCTAATCTATGGGTCACCATCAATGAGACCATTGGCCGTGGATCCCACCGCCCCTTTGATAACAGCACCTGT…
TmAP2	MVNCKTIVSALALSALAAAAPSPPAAGAGAGPAPTPSAAAEPGLGKRFSLDLHPVKRGPAHPAARSLHTLDRYGGRVSKKLRSLANPQTGSVNVTSYPFYMQYHMPVKLGNSNMTLMFDTGNSDLWVTINETQGRGSHHPFDNSTCLPLPGYTFDISWGSFGDIMGNVCSDKVKVGGITSPKQAIQLALHMSEHISGSIKNDGVMGFSFIGLNNIEPKPQNTWFENVKNSLQKPVFTVDLRKNAVGTIDFGFVDPKKHRGSIFWAYVDEKSGFWRFYNEGYIIGNSSFIGDFFPGILDTGSNIILLFDPMVEEYYNKVPGAFFDEGNGGYVFPCNATLPNWTVIVEKGRFTVPGPNINFASVGGGLCYGGIQSNGGLPFAIYGNLFISQFLTIFGAYNK…	ATGGTTAACTGCAAGACTATTGTCTCTGCCTTGGCCCTCTCGGCCCTTGCTGCTGCTGCTCCTTCTCCTCCTGCTGCTGGTGCTGGTGCTGGTCCTGCTCCTACTCCTTCTGCTGCTGCTGAGCCTGGCCTAGGCAAACGCTTCTCCCTTGACCTGCATCCTGTCAAGCGGGGTCCTGCTCACCCCGCTGCCAGGTCCTTACATACTCTTGACAGATATGGTGGTAGAGTTTCTAAGAAACTTCGCTCTCTTGCCAATCCACAGACTGGTTCTGTTAATGTCACCTCCTATCCATTCTATATGCAATACCACATGCCTGTCAAATTAGGTAATAGCAACATGACACTTATGTTTGACACCGGTAACTCTGATCTATGGGTCACCATTAATGAGACCCAG…
TmAP3	MKTTSVLAAAALVGAATAKVHRLKLDKLSLSEQFDKRSMNDHMRSLSQKYMGVVPEGTYQDTSIRPEGGHDVLVDNFLNAQYFSEITIGTPPQNFKVVLDTGSSNLWVPSSSCNSIACYLHSKYDSSSSSTYKKNGSDFAIQYGSGSLEGFVSRDTVTIGDITIKDQDFAEATNEPGLAFAFGRFDGILGLGFDTISVNKIVPPFYNMLNQKSLDEPVFAFYLGDSNKEGDASEATFGGIDKSHYTGELVKIPLRRKAYWEVDFDAIAFGENVAELENTGVILDTGTSLIALPSTLAELLNKEIGASKSWNGQYTVDCAKRDSLPDLTVTLSGHNFSITAFDYVLEVQGSCISAFMGMDFPEPVGPLAILGDAFLRKWYSVYDLGNGAVGLAKAK	ATGAAGACTACCTCTGTGCTCGCAGCCGCCGCGCTGGTCGGCGCTGCTACCGCCAAGGTCCACAGGCTCAAGCTGGACAAGTTGTCTCTATCTGAGCAATTTGATAAGCGCAGCATGAACGACCACATGCGGTCTTTGAGCCAGAAATACATGGGTGTTGTCCCCGAGGGAACATACCAGGACACCTCTATCCGACCTGAGGGCGGCCATGACGTGTTGGTTGATAACTTTTTGAACGCTCAGTACTTCTCAGAGATCACCATCGGCACACCACCACAGAACTTCAAGGTTGTCCTTGATACCGGCAGCTCGAACTTGTGGGTTCCTTCATCCTCTTGCAACTCGATTGCTTGCTACTTGCACAGCAAGTATGACTCGTCCTCTTCATCCACCTACAAG…
TmAP4	MEVKKKLNSKTIISFLALSALAAALTTSGKSSFSIQQVAIQIPPIHPAILYARAHAKYGVEVPHNVSLAARSAKFDSLAATPFQNDVGYLCPVKLGRNTLMLDFDTGSSNLWAFTKNTPGVGSHRTYDPNTGIYLPEYSWSVSYGTGFSVYGDIYLDQVSVGRITYHKQAIGTAEGFRPPEFVKDHRMVFDGILGLAFSQINTVIPVRQNTFYENVKNDLSQPVFAAYLKHKAPGTYDFGFIDHKKHKGDLVWVEVDASYGFWNLTISGYAVGSFASFIPFHAIVDTGTTLLLLEQRIVHGYYGDIPSAHDSEHAGGYIFRCNEKIPDLILIIGHHRAVIPGDHIKYDSNGTWCYGGLQTSHHPHYGILGDVFLKSQYVVFNSSNLHKPRIGIANQR	ATGGAAGTAAAGAAAAAATTGAACTCCAAGACTATTATCTCTTTCTTAGCCCTCTCAGCTCTTGCTGCTGCTCTAACTACCTCCGGAAAATCTAGCTTTTCTATCCAACAGGTTGCTATTCAGATTCCTCCTATTCATCCAGCTATTCTATATGCCCGGGCGCATGCCAAGTATGGTGTTGAGGTTCCTCATAACGTCTCCTTAGCCGCTAGGTCTGCTAAGTTTGACTCTCTTGCCGCCACTCCGTTTCAAAATGATGTTGGATACCTCTGTCCTGTCAAACTTGGTCGCAATACGTTAATGCTTGACTTTGACACTGGTTCTTCTAATTTGTGGGCGTTCACTAAGAACACCCCTGGGGTTGGATCCCATAGAACCTATGACCCGAATACTGGGATA…
TmAP5	MVNFKTIISALLALAAAAPFPSNTNFSIQQVAVRVPPVHPAAIYARDYIRYGVKVPDHVALAARSGWIDSVVTTPFQHDVVYLTPIQVGGSSLQVYFDTGSANLWVYTPQTPAVGSHATYNTQSGRLIPNYYWNSVNVEGVISRGRVFVDKVRVGNHLMYPLQAVQVVDDIEPVSAMYEPLRAYDGIFGLAFSKGNTVLPIKQKTFFDNIKEWLNEPLFAVYVKHGAPGGYDFGWTDPRKYKGDIVWEPVYADEGLWKISVNGYSIGDQSFSSTPFFAIIDTGTTLLLLQEDLVAEYYQKIPGSYNCEEAGGYIFPCSSIIPEFKLKIGQHIAVVPGEFMIYTATNSTHCFGGIQTSPQTGRNYLGNVFLKSQYVIFYDHPQRRPWIGIAAQA	ATGGTTAACTTTAAGACCATCATCTCTGCCCTCTTGGCCCTTGCTGCTGCTGCCCCTTTCCCTAGCAATACCAACTTCTCAATTCAACAGGTTGCTGTTAGAGTTCCTCCTGTCCACCCAGCTGCTATATACGCCCGGGATTATATTAGGTATGGCGTTAAAGTTCCTGATCACGTAGCCTTAGCAGCAAGATCTGGTTGGATCGACTCTGTTGTCACTACTCCCTTTCAACATGATGTCGTATACCTCACTCCTATTCAAGTTGGTGGCAGCAGCTTGCAAGTTTACTTTGACACTGCCTCTGCTAATCTTTGGGTCTATACACCTCAAACCCCTGCTGTTGGATCTCACGCTACTTATAACACCCAAAGTGGCAGATTGATACCGAATTATTACTGG…
TmAP6	MSFLSTFFTLLLITTAVLSAPTAPKPNLQRRSFEIPRVRRANYVPHGPAALRKAYGKFNITAAHLGLDALDFQAVQQHSSGAANAATSTNGTENGSVAAVATNGDVEFVAAINVGGQTMMMDFDTGSSDLWVFSTNLAAKAQTGHTVFDPTKSKTFKNVKGSTFSITYGDGSGASGTVGTDTVDIGGATVQNQAVELANKVSTSFVQDTNSNGLVGLAFSKLNTVKPAQQKTFFDNIAAQLDEPVMTASLKSGSNTGSYQFGTIDTTKFTGNLANISIDSTRGFWEFNSAAFSVGDNGTMQAITQSPTAIADTGTTLMLVSPEVATAYYQQVQGAQLNQQVGGFIFPCDATLPTLSIAVGDNNLATVPASVINFSKVSNTMCFGGVQSNGGSQFQIFGD…	ATGTCTTTCTTGTCGACTTTCTTTACCTTGCTATTAATCACAACGGCCGTTCTCAGCGCGCCCACAGCACCAAAACCAAATCTCCAACGCAGATCCTTTGAGATTCCCCGTGTTCGTCGCGCAAATTACGTCCCTCATGGCCCCGCAGCGCTGAGAAAAGCGTACGGCAAATTCAACATCACTGCGGCACACCTTGGTCTTGATGCTCTCGACTTTCAGGCTGTACAGCAGCACTCTAGTGGCGCTGCGAACGCGGCAACCTCGACGAACGGAACCGAAAATGGATCTGTTGCTGCCGTCGCGACCAACGGTGACGTTGAGTTTGTGGCTGCTATCAATGTGGGTGGTCAGACTATGATGATGGATTTTGACACTGGATCATCGGACTTGTGGGTGTTT…
TmAP7	MANSKTLISVLSLLALATASPFPINTNFSITQVAVKVPAVHPAAIYAQAYTKLGIDIPDHIALAARSSWTDSIAANPFINDVEYLTPIQIGDNILKVCLDTGSSNLWAYTPQTPRVGFHAKYNPKTGRLMPGYDWYTINGDQTTLRGRVFQDIVNIGHLSYPNQAVQVVDIITPQSAMYNPSRAHDGIFGMAFSSLNCVRPRKQKTFFANIKRFLNSPLFAFCLKHRTPGTVDFGWIDPKKYKGQIFWTHVDKSEGLWKISIDGFRIGRDHSSPISFSAIVDTGSSINLFPEYVVKQYYKRIPGSYKSTQDGGYIFPCTQTSVIPDLSLEIGQHIAVIPGQLLKYSSNRTHCFGGIQSSPHPSLNVLGDVFLKGHYVIFFDDSTNPWIGIAPQA	ATGGCTAATTCTAAGACGCTTATCTCTGTTTTATCCTTATTAGCCCTTGCTACTGCTTCCCCTTTCCCTATAAATACCAACTTCTCTATCACACAGGTTGCTGTTAAGGTTCCTGCTGTCCACCCAGCTGCGATATATGCCCAGGCTTATACTAAGCTTGGTATTGATATTCCTGATCATATAGCCTTAGCAGCTAGATCTAGTTGGACTGACTCTATTGCCGCTAATCCCTTTATAAATGATGTTGAATACCTTACTCCTATTCAAATTGGTGATAATATCTTGAAAGTTTGTCTTGATACTGGCTCTTCTAATCTATGGGCCTATACTCCTCAAACCCCTAGGGTTGGATTCCACGCTAAGTATAACCCCAAAACTGGTAGATTGATGCCGGGTTAT…
TmAP8	MINSKTIISALALSALAASAPTLGRSFSVSQVPINVSRVHPAVEYARVYIKHGVPIPHHVALAARTPHADSVVADPYLHDILYLSPIKVGRDMLLVTFDTGTSDLWVKTKFSPSAGTRVYNQTSGTLLPFHHWQVKYPDTSILGGDVYKDVVRVGQVASFEQAVETLLYLHTPSSVFREVVDGVLGLAFSSLNTVQPTKQRTFYDNVKPMLSNPVFAACLKHNTPGFFDFGFIYHARHMTRIYYKLVDSSQGYWNITCDGFMIGRAASFNPFHAVVDTGSSLLLLRQSIIAQYYGNITSAYYSQEHAGWVFNCNDVIPSFSIILDLYNATIPGDYIKYIQLNGTLCYGGLQVSPSNDFGVLGAVFLKTQYVIFDSRPGKHPRVGFSKQRTSI	ATGATTAACTCGAAGACTATCATCTCTGCCTTGGCCCTCTCAGCTCTCGCTGCTTCTGCCCCTACCCTCGGTAGGAGTTTCTCTGTTAGCCAAGTTCCTATTAATGTTTCTCGTGTCCACCCAGCCGTTGAATACGCTAGAGTTTATATCAAACATGGTGTTCCGATTCCTCATCATGTCGCCTTAGCTGCTAGGACTCCTCACGCCGACTCTGTTGTCGCTGACCCTTATCTACATGATATTTTGTACCTTTCTCCTATTAAAGTAGGTCGTGACATGTTATTAGTCACTTTTGACACTTCTACGTCCGATTTGTGGGTTAAGACTAAGTTCTCCCCTAGTGCTGGAACTCGTGTCTATAATCAAACCTCTGGTACCTTGCTGCCATTTCATCATTGG…
TmAP9	MVNYKTIVGSVLALPALASAVPTPVPPLSPSRTFTAKQVLIGNSTANPVGEYLRALAKYGAHVPDPVLAAPISNQTGSVITKPSKYDMEYATPVLVGNSTLLLDFDTGSSELWVFINETKGRGSHNTYDHRTGTLFPNATWHVTYGDYSYAKGIVYRDTVNIGGVIAPNQTVEAALQVSESFIRDLNNDGIVGLAFPNINMISPGPQNTFFANVMDTLAKPVFAVTLKHQAPGSYDFGFVDKDKFKGELIYKPVRNETGFWTFMNDGFCIVKCGLTPTGRPFRGIVDTGTSLLILDDDIVMAYYRYVSTSRFSPMWGGVIFNCNSKLPAFIVKVDDYLARVPGNLIRYASLGDGTCFGGIQSNHGLPLNILGDVFLKSQFAVFVGKPNPMIGLAAQA	ATGGTTAACTACAAGACAATAGTTGGCTCTGTCTTAGCCCTCCCGGCCCTTGCTTCTGCCGTCCCCACCCCAGTACCCCCCCTTAGCCCCAGCAGGACCTTCACTGCTAAACAGGTTCTTATTGGGAACTCTACCGCCAACCCCGTGGGTGAATATCTCCGGGCTCTTGCAAAATACGGTGCTCATGTTCCTGATCCAGTCCTCGCTGCTCCCATCTCTAATCAGACTGGCTCTGTTATCACCAAGCCCTCTAAATATGATATGGAATATGCCACTCCTGTGTTAGTTGGTAACAGTACCCTGCTTCTTGACTTTGACACTGGTTCCTCTGAACTATGGGTCTTTATCAATGAAACAAAAGGCCGTGGATCCCATAACACATATGACCATAGAACTGGC…
TmAP10	MVSFSLLSLAFTGSLAAANTMSQRSGVTTSLKTTRNPNAAGWSKHARSLARYGGAVPESLAQLLPRGWHTGSVGGTYDAANGEWISTVLIGTPPQELDLILDSGSWDLIVYSTQSDPSDLPANITLYNPDKSLSSRKLEGYSFDIIYGNGDTETEGDIECSGDVFLDVVTIGGVTAPSQAVESIVNYTSGFATLAATGIVGMALSKNNTVKPLKQQTFFSSIKHELEKPLFVADLYLKADSHLDFGYLNKSLIEGPVTWADVDTDDSQQGWWSITIDAYQVGSEKPVEGEFQTIIDTGTTNLLFQNDIVGAYYDQVPGSVNSTEFAAFLIPCDSHLPDFTVTISGRPFTIPGSLLNLEAINSTTCVGNIQVVPASTIGGIVQPNACLGATFMLPYLTAF…	ATGGTGTCCTTTTCTTTGCTGAGTCTGGCTTTCACCGGATCTCTCGCTGCTGCAAATACCATGTCTCAGAGGTCTGGTGTGACCACCTCGTTGAAAACCACCCGAAATCCGAATGCCGCCGGATGGAGCAAGCATGCACGTTCGCTGGCCAGGTACGGCGGCGCTGTCCCAGAGAGCCTGGCGCAATTGTTGCCTCGAGGTTGGCATACCGGCTCCGTTGGGGGTACCTATGATGCCGCTAATGGCGAGTGGATTTCTACCGTCTTGATTGGTACCCCGCCTCAGGAATTAGATTTAATTCTTGACTCGGGCTCGTGGGATCTTATTGTCTACAGCACCCAATCCGACCCATCAGACCTCCCGGCAAACATCACCCTCTATAACCCAGACAAGAGTCTC…
TmAP11	MINSKTIVSVLTLSALAASAPTLSSNFSINLVPINVPRVHPAAKYARAHTKYGVDIPDYLALAARSGNPGNNGQADSVATNSIQHDTVYLSPIRVGNNEVLLVIDSGSGDLWVKTRNTPGAGPRTYDPRTGTPLPYYYWNVQYSDGSLVGGKVYKDRVQVGNVTCLNQAVGVADYLSSPQVVFRNVLDGVMGVAFSSMNKVKPVRQNTFYENVKTSLRIPVFAAYLKHQAPGAFDFGWIDSNKYTGEITYTGVDPTNGYWTIACDGFSIGDTISVLHSFHAIVDTGTTLVILEELVVRTYYFQIRSAYFDFSFGGWVFDCNETPPSFTIKIGPHNGVIPGEYINYENLGSVCYGGIQPSSRPNHNILGVMFLKSQYVIFDDGISGHPRIGFATQA	ATGATTAACTCCAAGACTATTGTCTCTGTCTTGACCCTCTCGGCCCTTGCTGCTTCTGCCCCTACCCTCAGTAGTAATTTCTCTATTAACTTAGTTCCTATTAATGTTCCTCGTGTCCACCCAGCCGCTAAATACGCCAGGGCTCATACCAAATATGGCGTTGATATTCCTGATTATCTCGCCTTAGCTGCTAGGTCTGGTAACCCTGGTAACAATGGTCAGGCTGACTCTGTTGCTACTAATTCTATTCAACATGATACTGTATACCTTTCTCCTATCAGAGTTGGTAATAACGAGGTATTACTTGTTATAGACAGTGCCTCTGGTGACCTATGGGTCAAGACTAGGAACACCCCTGGTGCTGGACCTCGCACCTATGATCCTCGTACTGGTACCCCA…
TmAP12	MVTWSERDTPPSLPWPTAKILSALAASAPTLGRSFSINLVPINISRVHPAVKYARAYIKHGVDIPHYLALATRSGCLNQSGSVRVDSYLEDAAYLSPVKVGNNILFLYPDTGSGDFWAYTRNTPGAATHYVYDTSTGTKLPNQYWHIEYIDGSTAGGAVYTDKVEVGNVSFSNQAIGIADYLQSSQVVFTEIIDGMMGLAFSSLNTVRPTKQPTFYDNVKPSLQTPVFAAYLKHNASGVFDFGFIDSSKYSGEIVYKDVDSSRGQWNVTLDGYSIGDTFSASDCFNAIVDTGTSLLLLDHEIVQNYYAPIPSSQFSLRHGGWIFNCADDIPTFTVKIGPLDVVIPAEYLNYGSLGTSCYGGLQCSPHNSYGILGDVFLKVLYVIFDDGTTSSPRVGFAK…	ATGGTGACGTGGTCTGAAAGAGACACTCCACCATCACTTCCATGGCCCACGGCCAAGATCCTCTCGGCCCTCGCTGCTTCTGCCCCAACCCTTGGTAGAAGTTTCTCTATTAACCTAGTTCCTATTAATATTTCTCGTGTCCACCCAGCTGTTAAATATGCCAGGGCTTATATCAAACATGGTGTTGATATTCCTCATTATCTCGCCTTAGCGACTAGGTCTGGTTGCCTTAATCAGTCTGGCTCTGTTCGTGTCGATTCCTATCTAGAAGATGCTGCATACCTTTCTCCAGTCAAAGTTGGTAATAACATCTTATTTCTTTATCCTGATACTGGTTCTGGTGACTTTTGGGCTTATACTAGGAATACCCCTGGTGCCGCAACTCACTACGTCTATGAT…
TmAP13	MVNSKIIISGLALAVIAATAPFHSNTSFSITQVAVEVPTVPPATIYAQAYSRLGVKVPNYIALAARSGWTDSVIANPFKNDIIYLTPIQIGADILQVTLDTGSANLWGYTAQTPCVGFHATYNTQTGILMPGYHWSAINGNKIILKGRVFLDKIKLGHLSFPYQAVQVVDTIEPVSAMLDPYRRHDGIIGLAFSSRNTIQPIQQKTFFDNIKPYLNSPLFAVYLKHRAPGSYDLGWIDPSKYKGQLFWRVVDDSRGLWTIAVDGFSIGGDSSSSIPFPATIDTGTTLVLLQEDVVREYYKKIPGSYKCLQNGGYIFPCTNATVIPDFTLNFGLHTTPIPGELIKYIRNSTHCYGGIQPSPDPNLNVLGDIFLKSYYVIFYSDTTSPQIGIAPQA	ATGGTTAATTCTAAGATTATTATCTCTGGTTTAGCCCTCGCTGTCATTGCTGCTACTGCCCCTTTCCATAGTAATACTAGCTTCTCTATCACACAGGTTGCTGTTGAGGTTCCTACTGTTCCCCCAGCTACTATATACGCCCAGGCTTACTCTAGACTTGGTGTTAAGGTTCCTAATTATATAGCCTTAGCAGCCAGGTCTGGTTGGACCGACTCTGTTATTGCTAATCCCTTTAAAAATGATATCATATACCTTACTCCAATTCAAATTGGGGCTGATATCTTGCAAGTTACTCTTGATACTGGCTCTGCTAATCTATGGGGCTATACTGCTCAAACCCCTTGTGTTGGATTCCACGCTACCTATAACACCCAAACTGGCATATTGATGCCGGGTTAT…
TmAP14	MVNSNSKTIICALALLALAASTSTFSNRFSINQVPINISRVHPAAIYARAHTKYGVHIPDYITLAARSGNPDVADSVFANPYLTDVTYLSPIKVGNDELLVSFDTGSSDFWVKTSATPYAGSRVYNPSTGILLPNYYWHVTYADGTAVGGTVYKDEVMVGNIRCSNQAIEIADSLIASEVVTKYVTDGIMGFGFLELNKVQPIPQLTFFENVKATLDIPVFAAYLRHLTPGSFDFGYIDPHKYTGQISYIGVDRSQGFWNISLDGFSVGSVYSVFYPFYVILDTGTTLLLLEDYIIGRYYTHITTAYYAYEHGGWVFDCREDIPYFSLKVGAYEAVVPPEYIRYTHLGGNVCFGGIQRSLHPGYNILGTTFLKTQYVIFDGGTTGHPRVGFAKQA	ATGGTTAACTCTAACTCTAAGACTATTATATGTGCTTTGGCTCTCTTAGCCCTCGCTGCTTCTACCTCCACCTTTAGTAATCGTTTCTCGATCAACCAAGTTCCTATTAATATTTCTCGTGTCCACCCAGCCGCTATATACGCCAGGGCTCATACTAAATATGGTGTTCATATTCCTGATTATATCACCTTAGCTGCTAGGTCTGGTAACCCTGATGTGGCTGACTCTGTTTTCGCTAATCCCTATCTTACTGATGTTACATACCTTTCTCCCATTAAAGTTGGTAATGACGAGTTATTGGTTAGCTTTGATACTGGTTCTTCTGACTTCTGGGTTAAGACTAGTGCCACCCCTTATGCTGGATCTCGTGTCTATAATCCTAGCACTGGTATATTGCTG…
TmAP15	MTSKVRVLLNPKYKRNGTKSYVHLLRKYGFDTTLDGPYFHVSHVHQQGKFTTAGQKTVGGRVRIHRTLQKKVNGQAGDVPADDVQNDTMYLAQVGIGTPAQTLKLDFDSGSADLWVWSTELPSSTQSSGSGHTIFDPSKSSSWNSSSGQKWQISYGDGSSASGDVGTDTLNLGGIEVKNQAIEIAKNLSSQFQQSEGDGLLGLAWGSINTVQPQAVQTPMQNLISQNLLPSNAQLFTAHLGEATAKTDNTFYTFGYIDQDTLNATGNQIAYADVDNSQGFWTFQSTSATVNGKTINRSANTAIADTGTTLALIDDNTLKTIYDAIPGSKYDSTQQGYIFPSNTPTDKLPTVTFAVGGSQIAVHKSALGFADAGNGYVYGGIQSRGTNPFDILGDTWLKG…	ATGACGAGCAAAGTCAGAGTTCTCTTGAACCCCAAGTACAAGCGCAACGGTACCAAATCATACGTCCACCTTCTCCGTAAGTATGGATTCGACACCACCCTCGATGGCCCATACTTTCACGTATCCCATGTCCACCAGCAAGGCAAATTCACCACTGCCGGCCAGAAGACCGTTGGTGGTCGTGTCCGCATCCACCGGACCTTGCAGAAGAAAGTAAACGGCCAGGCAGGCGATGTTCCCGCGGACGATGTTCAGAATGATACCATGTACCTTGCTCAAGTCGGCATTGGTACTCCAGCTCAGACCTTGAAGCTGGACTTTGATTCTGGCTCCGCAGATTTGTGGGTATGGTCCACTGAGTTGCCCTCGAGCACCCAGTCCTCTGGATCAGGTCACACA…
TmAP16	MVNHKTIVSALALLALATSAPTLGSSFSINQVPINVSCVHPAAKYAWAYTKYGVNIPDYLTLAARSGNPGQAGSVIADPCFNDAAYLSLIRVGNNELLVDLDTGSSDRWVKIRQTPTAGPRTYDPITGVELPNHYWHIKYGDGSTAGGRVYKDKIQVSNVTYPHQAIEVADYLTSQKIIFRDVLDGVMGLAFPRLNTVQPTPQNTFYENVKESLDIPVFAAYLKHRAAGTFDFGYIDSQKYTGEIIYKAVDPIQGFWNVTLDGFSIGFYTAFIDFQAVVDTGSSLLLFDDWMVSMYYTYVATAYYSYQHGGWVFDCKENIPPFTIIIGQHDVVIPPEYIKYAVISGTVCYGGIQPTPHDYNILGDIFLKTLYVIFDNGTPESPRLGFAKQA	ATGGTTAACCATAAGACCATTGTCTCTGCCTTGGCCCTCTTGGCACTCGCTACTTCTGCCCCTACCCTTGGTAGTAGTTTCTCTATCAACCAAGTTCCTATTAATGTTTCTTGTGTGCACCCAGCTGCTAAATACGCCTGGGCTTATACCAAATATGGTGTTAATATTCCTGATTATCTCACCTTAGCCGCTAGGTCTGGTAACCCTGGTCAGGCTGGCTCTGTTATTGCTGATCCCTGTTTCAATGATGCTGCATACCTTTCTCTTATTAGAGTTGGTAATAACGAGTTATTAGTGGATCTTGATACTGGTTCTTCCGATAGGTGGGTTAAGATTAGACAAACCCCTACTGCTGGACCTCGTACCTATGATCCTATCACTGGTGTCGAACTGCCGAAT…
TmAP17	MANSKTIISVLFLLALATASAFLINTNFSITQIAVKVPAVHPAAIYAQIYTKFGISVPDHIALAARSGWTDSVAANPSINDLIYLTPIQIGDNTLQVCLDTGSANLWAYTPQTPSVGSHATYNPQTGRLMPGYDWFSTTGDQTTLRGRVFQDLVKIGHLSYPNQAIQVVDIITPRSAMYNPNQPQDGIFGLAFSSMNCVRPTKQKTFFANIKRFLNAPLFAFCLKHRTPSTIDFGWIDSRKYKGQIVWTDVNKRYRFWNISIDGFSIGRDPSSSIPFSAIVDTGSSINLLPEYIVNQYYKRIPDSYKSTQHGGYIFPCTQTSIIPDFSLKIGQYIAVTPGQLLKFSSNGTHCFGGIQSSPFSSLNILGEVFLKNQYVIFFDDDRNARIGIAPQA	ATGGCTAATTCTAAGACTATTATCTCTGTTTTATTCCTATTAGCCCTTGCTACTGCTTCCGCTTTCCTTATAAATACAAACTTCTCTATTACACAGATTGCTGTTAAGGTTCCTGCTGTCCACCCAGCTGCAATATATGCCCAGATTTATACTAAGTTTGGTATTAGTGTTCCTGATCATATAGCCTTAGCAGCTAGATCTGGTTGGACTGACTCTGTGGCCGCTAATCCCTCTATAAATGATCTTATATACCTTACTCCTATTCAAATTGGTGATAATACCTTGCAAGTTTGTCTTGATACTGGCTCTGCTAATCTATGGGCCTATACTCCTCAAACCCCTAGTGTTGGATCTCATGCTACCTATAACCCCCAAACTGGTAGATTAATGCCAGGTTAT…
TmAP18	MIASKTIVSALTLSALAAAAPAPSNFSIRQVAVKGHDVHPAALYARALARFDLEVPEHIARAASTCEKGSVITNPYKNDATYLTPVKVGNNNLLMNFDTGSASLWVMTKSTPDIGSHKTYDPRTGRLMKDYFWSAKNGKGVTLQGGVYRDKVTIAGITYGDQAVQTVKIVIPASASLSKRPYDGIVGFALSQRNTVRPNLQQTFFENIKDKLVDPVLGIYLKHGAPGAFDFGWVDDKKFKGDLVWMGVDSSQGLWKIIVDGYAIGNEFSSPYSFNAIIDTGTSILLLEEKIVKEYYKMISSAYYDSANGGWVFRCDDIIPNLIFNIGPYSAEIPGDYMKYLSNGTYCYGGAQSLPGGRRDTSVLGDIFIKTQYLVLDHSDPKNPRVGIASQAY	ATGATTGCCTCTAAGACTATCGTCTCTGCTTTGACCCTCTCAGCCCTTGCTGCTGCTGCCCCTGCCCCCTCTAACTTCTCTATTAGACAGGTTGCTGTCAAGGGCCATGATGTCCACCCAGCTGCCCTATATGCTAGGGCTCTTGCCAGGTTTGATCTTGAGGTTCCTGAGCATATTGCCCGAGCTGCCAGCACCTGTGAGAAGGGCTCTGTGATCACCAATCCCTATAAAAATGATGCTACGTACCTCACTCCTGTCAAAGTTGGCAACAACAACTTATTGATGAACTTTGATACTGGTTCTGCTAGTCTATGGGTCATGACTAAGAGTACCCCTGATATTGGATCCCATAAGACCTATGACCCCCGCACTGGCAGATTGATGAAGGATTATTTCTGG…
TmAP19	MVNYKTIISALALLALAVAVAVPFPSNTSFSIKQVAVKVPPIPPAAVYARAYARLGVKVPDYVALAARNGWTESVTATPVAHDVLYLTPIKIGANTLQVLVDSGSGNLWAYTPQTPAVGSHATYNPQTGTVLEGFYWEVINGQGVITQGRVVLDKVSVGRLTSPLQAVQLVDSIEPISAMHNPMRAHDGVLGIALSKRNAVRPIKQRTFFDNIKNNLAAPLIAAYIKHGAPGTYDIGWIDTTKYEGDIYWKHVETSQGFWNISVEGYSIGGDFSSSTPFFAVVDTGASLILLQNSIVAQYYDKIPGAYISPVRGGYVFPCTDTDIIPDFTLNLGEFNTTIPGYLLKYATYGDHCFGGIQISPVPSYNFLGDVFLKRHYVIFSSYSHGPRIGIAAQA	ATGGTTAATTATAAGACTATCATCTCTGCTTTGGCCCTCTTAGCCCTTGCTGTTGCTGTTGCTGTCCCTTTCCCTAGTAATACCAGCTTCTCTATCAAACAGGTTGCTGTTAAGGTTCCTCCTATCCCCCCAGCTGCTGTATACGCCCGGGCTTATGCCAGGCTTGGTGTTAAGGTTCCTGATTATGTAGCCTTGGCAGCTAGGAATGGTTGGACTGAATCTGTTACTGCTACTCCCGTTGCACATGATGTATTATACCTTACTCCTATTAAAATTGGTGCCAATACCTTGCAAGTTCTCGTTGATTCTGGCTCTGGTAATCTATGGGCTTATACTCCTCAGACCCCTGCTGTTGGATCCCACGCTACCTATAATCCCCAAACTGGCACGGTCCTGGAG…
TmAP20	MINSKTIVSGLALSALAASAPTLSSNFSINLVPINVSRVHPAAKYARAFSKYGVDIPNYLALAARSGNPGNPGQAGSVVVNIYKYDVAYFSPIIVGDSELLVELDTGSADLWVKTRDTPTAGPRTYDPSTGHLLLDHSWHLEYGDGSSVGGIAYIDKVQIGQVTCPAQVVEVAMYLNSPGEILRNALDGIVGLAFPWLNMLRPTATYTFYENVKGSLEIPVFAAYLKHQAPGAYDFGFIDPSKYEGNITYTPVYSSHGYWNITVDGFSIGSAPSLVYPFYAIVDTGCSLLLLDQYIVEMYYASIRSAYFSYDMGGWAFDCRENIPPFSLNIGSHIGLLPGEYIKYKAIGTLCYGGIQIAPRPDLNILGAMFLKSQYVIFDNGISGHPRVGFAKQAGLGV…	ATGATTAACTCCAAGACCATTGTCTCTGGGTTAGCCCTCTCGGCCCTCGCTGCTTCTGCCCCTACCCTCAGTAGTAATTTCTCTATTAACTTAGTTCCTATTAATGTCTCTCGTGTCCACCCAGCCGCTAAATACGCCAGGGCTTTTAGCAAATATGGTGTTGATATTCCTAATTATCTCGCCTTAGCTGCTAGGTCCGGTAACCCTGGTAACCCTGGTCAGGCTGGCTCAGTTGTCGTTAATATCTATAAATATGATGTTGCATACTTTTCTCCTATCATAGTTGGTGATAGCGAGTTATTGGTTGAATTAGACACCGGTTCTGCTGACTTGTGGGTTAAGACTAGGGATACCCCTACTGCTGGACCTCGTACCTATGATCCTAGCACTGGTCACTTA…
TmAP21	MVNSKTIICALALSALTASASTLSNRFSINQVPINISRIHPAAKYARAHTKYGVYIPDYITLAARSGNPDVADSVAADPYQNDIIYLSPIKVGNNELLVEFDTGSSELWVKTSESPGAGPSTYDPSTGTLLPNYHWHIEYGDGSTVGGKVYIDEVMVGNIRSHNQAIEIADYINAPEILRDVIDGIMGLGFFKLNKVQPIPQLTFFENVKASLDTPVFAAYLRHLAPGSFDFGYINPQKYTGTITYVDVDHSQGYWNITWDGFSVGPIYSAVYPFHVIVDTGTSLLLLDDFIVGKYYTHITTAYYAYQHGGWVFDCREDLPYLSLKIGAYEAFVLPEYLKYADLGGNVCYGGIQRTIHEGYSILGTIFLKTQYVIFDDGTTGSPQVGFAKQA	ATGGTTAACTCTAAGACCATTATCTGTGCCTTGGCTCTCTCAGCCCTCACTGCATCTGCCTCCACCCTTAGTAATCGTTTCTCTATCAACCAAGTTCCTATTAATATTTCTCGTATCCACCCAGCTGCCAAATACGCCAGGGCTCATACTAAATATGGTGTTTATATTCCTGATTATATCACCTTAGCTGCGAGGTCTGGTAACCCTGATGTAGCTGACTCTGTTGCCGCTGATCCCTATCAGAATGATATTATATATCTTTCTCCCATTAAAGTTGGTAATAACGAGTTATTGGTTGAGTTTGATACTGGTTCTTCTGAGCTGTATATATTTATCTTTATTCTCTATATTTATAACTGTACGTACTAACTGATATAGCTGGGTTAAGACTAGTGAATC…
TmAP22	MVNSKTTISTLALSALTAAAPFSSNTNFSISQVPVKIPAAHPAAIYAEAHARLGVEVPHHVALAARCGWKDSVIALPYSHDIVYLTPIQFGADTLQVYLDTGSGNTWAYTAETPSVGSHGVYNPQTGRLLSDYYWRSRSGQSIVFGGRVFLDKLKLNHLLYPEQAIQVVDFVQPIEVMLNPARAYDAILGLAFPEKNTVKPVKQPTFFENIREMLQAPLFAAFLRHQAPGGYDFGWIDSSKYQGSLAWTPVHASLGLWNISVSGYSIGDDVFSSTPFFAVIDTGTTLVLLEESIVQAYYQRVPDSDYSIYEGGYIFPCTETSVIPEFRLKIGHHIAIIPGRFIKFRATNSTHCYGGIQVTPRRDRNYLGDLFLKGQYVIFYGNPKNPQIGIAAQA	ATGGTTAATTCTAAGACTACCATCTCTACTTTGGCCCTCTCGGCCCTTACTGCTGCTGCCCCTTTCTCCAGCAATACCAACTTCTCTATCTCACAAGTTCCTGTTAAGATTCCTGCTGCCCACCCAGCTGCTATATACGCTGAGGCTCATGCTAGGCTTGGTGTTGAGGTTCCTCATCACGTAGCCTTAGCAGCGAGGTGTGGTTGGAAGGACTCTGTTATCGCCCTTCCCTATAGCCATGATATCGTATACCTCACTCCTATTCAATTCGGTGCTGACACCTTGCAAGTTTACCTTGATACTGCCTCTGGTAATACTTGGGCCTATACTGCTGAAACCCCCTCTGTTGGATCCCACGGTGTCTATAACCCTCAAACTGGTAGATTGTTATCAGATTAT…
TmAP23	MANSKTIISSLVLSALATAAPFPSNTSFSITQVAVKVPAIHPAAIYARAYTRLGVNVPDHIALAARSGWTDSVVANAYKDDFSYLTPIQIGSSILNVYLDTGSANTWAYTAHTPGVGSHATYNSQSGTLLTAYYWKAKNGHGVIFEGRVFLDRVRLGRLMYPMQAIQVVDNIIPASAIADPNLAFDGILGLAFSSRNTVRPVKQKTFFENIKGNLKAPLFAAYLKHKAPGAFDFGWIDPNKHKGSLIWTPVHTSQGLWNISVDGYSIGNDTFSTTPFFGIIDTGTTLMLLDEGIVRDYYQRIPGSGKSHQVGGYVFTCTSILPEFKVKIGQHIAVVPGELINFTAINSTHCYGSIQVTPVPAVNLLGAAFIKTQFVVFHDRPGSPQIGIATQA	ATGGCTAATTCTAAGACCATTATCTCTTCTTTGGTCCTCTCGGCCCTTGCTACTGCTGCCCCCTTTCCTAGCAATACCAGCTTCTCTATTACACAGGTTGCTGTTAAGGTTCCTGCTATCCACCCAGCTGCTATATACGCCCGGGCTTATACCAGGCTTGGTGTTAATGTTCCTGATCATATAGCCTTGGCAGCTAGGTCTGGATGGACTGACTCTGTTGTCGCTAATGCCTATAAAGATGATTTCTCATACCTCACTCCTATTCAAATTGGTTCCAGCATCTTAAATGTTTACTTGGACACTGCCTCTGCTAATACGTGGGCCTATACTGCTCATACCCCTGGTGTTGGATCCCATGCTACCTATAACTCCCAAAGTGGCACATTGCTAACGGCTTAC…
TmAP24	MANSKTIISALALSALAAAAPSRSKTRFSLTQVAVKVPAVHPAAIYARAFTRLGFEVPDHVALAARSGWTDSVTANPSQYDVVYLTPIQIGASVLQVALDTGSSNLWVYTPDTPGIGTHATYDPQTGRLMPGYRWHAINGIDIEFKGRVFQDNVRVGHLRYPNQAVQVVDMIKPESSMHNPLRNNDGILGLAFSSRNSVQPIKQNTFFANIKDKLDIPVFAACLKHGVPGTFDFGWIDSQKYKEKLFWMPIDNSKGLWNITIDGFSVGGDPFNSNPFHAIVDTGTSINLFQENIVKKYYEKIPDSSFSILNGGYTFPCTPASTIPDFNLKLGQYTAVISGKFIKYMSNGTHCYGGIQTSPNSDYNVLGDVFLKSYYVIFFDDNINPQIAIAPQA	ATGGCTAATTCTAAGACCATCATCTCTGCTTTAGCCCTCTCGGCCCTTGCTGCTGCTGCACCTTCTCGTAGTAAGACCAGATTCTCCCTTACACAGGTTGCTGTTAAGGTTCCTGCTGTTCACCCAGCTGCTATATACGCGAGGGCTTTTACCAGACTTGGTTTTGAGGTTCCTGATCATGTAGCCTTGGCAGCTAGGTCTGGTTGGACTGACTCTGTTACTGCTAATCCCTCTCAATATGATGTCGTATACCTCACTCCTATTCAAATTGGTGCCAGCGTCTTGCAAGTTGCTCTTGATACTGGCTCTTCTAATCTATGGGTCTATACCCCTGACACCCCTGGTATTGGAACCCACGCTACCTATGACCCGCAAACTGGCAGATTGATGCCGGGTTAT…
TmAP25	MINLKIVISALALSALAASAPTLGRSFSINQVPINVSRVHPAAEYARVYLRHGVNVPHHVALAARSPHADSVPAYPYPHDVLYRSPVKVGNDILLLALDTGSADLWVKTKFSPRAGTRVYDQSTGTLLPYHHWQIRYSDGGIAGGDVYKDIVKIGDITSYEQGVETLLYLHTSHSLLTDGLDGVVGLAFPSLNTVLPTPQGTFYENVKLNLLTPVFAASLKHHAPGSFDFGFIDHTKHTGGILYKHVDPTRGYWNISCDGYAIGGGAITFDEPFYAVIDTGGSLVLLKESIVNMYYGNIRSAFYSLEHGGWIFDCHDLIPSFSVRLGNYKITIPGPYLKYTEIPGTPLCYGGLQKSPHDDYGILGVMLLKTQYVIFDARSGRPPRVGFSKQRPPV	ATGATTAACTTGAAGATTGTTATCTCTGCCTTGGCCCTCTCAGCTCTCGCTGCTTCTGCCCCTACCCTCGGTAGGAGTTTCTCTATTAACCAAGTTCCTATTAATGTTTCTCGTGTCCACCCAGCCGCTGAATACGCTAGAGTTTATCTCAGACATGGTGTTAATGTTCCTCATCATGTCGCCTTAGCTGCTAGGTCTCCTCATGCCGACTCTGTTCCTGCCTACCCTTATCCCCATGATGTTTTGTACCGTTCTCCTGTTAAAGTTGGTAATGACATATTATTACTCGCTCTTGACACTTCTTCGGCCGATTTGTGGGTTAAGACTAAGTTCTCCCCTAGGGCTGGAACTCGTGTCTATGATCAAAGCACTGGTACCTTGCTGCCATATCATCATTGG…
TmAP26	MSLCFCLFNAGTRSWYTHVWLVTPVVSWHPTTDYHNALKKYGYNPKPIVTGPISNGTGSVVANPTRLDREYRAPVIVGKNTLLLNFDTGHDELWVFTKGTEGLGAHNVYDTRTGNQLTGYTWSLNYGDGGNVRGLVYKDKVEVGGAVVFGQTVEAAQYASPSVTYNMEGDGALGLALSSNNQIHPIPQNNFFENVKGSLKEPLFAVSLKHHRPGTYDFSFTDPTKYIGEIDFTSVNTDRGLWQFMTNEYCVRDCGDFARGMGFSAVLDSGISLIIVNHEVVTNYYSFIPDAHFSGAVGGIVFPCNIDPPDLIIKIGNYAATVSGEYIKYAELGDGYCFGGIQSDNGYGINILGSIFFKGSYIVFANDKKPLLGFAAQA	ATGAGCTTATGTTTCTGTCTCTTCAATGCGGGGACTAGATCTTGGTATACTCACGTTTGGCTCGTGACTCCAGTTGTCAGTTGGCATCCCACGACCGACTACCACAACGCTCTTAAAAAATATGGTTATAATCCTAAACCAATCGTGACAGGCCCTATCTCTAACGGGACTGGCTCTGTTGTCGCAAATCCCACTAGGCTTGATAGGGAATATCGTGCGCCTGTCATAGTTGGTAAGAACACCTTACTACTTAACTTTGACACTACCCATGATGAACTATGGGTCTTTACCAAGGGAACTGAAGGCCTTGGAGCCCATAATGTCTATGATACGCGCACTGGAAATCAGTTAACTGGTTATACCTGGAGTCTAAACTACGGAGACGGTGGCAATGTCCGT…
TmAP27	MVNCKTIISALVLLVLATASPFPTNTSFSIRQVAVKALYNIALATRSDWTDSAIAAPFKHDIVYLTPIKVGTSNLQVVLDTGSGNLWTYTAETPYIESHATYNPASGRLMKDYYWKSINGRGVVFQGRVYRDTVCIGQHLTYHDQAVQVVDVVEPITQALNPNRPYDGIFGLAFSTLNTIYPIKQQTFFDNIKSRLNAPLFAAYLKHEAPGMFDFGWIDPKKFKGPLVWTNVDASRGLWNISVDGYSIDGDSSSSIPFYAAIDTGTSLILLPESIIQAYYKKITGSYKYYATGGYYFPCTMTTIIPDFRVNIGEHTAVVPGEFMVYYRNTTHCYGSLQPSPRPDVNYLGAAFIKSQYIIFHHHPAGPRIGIATQA	ATGGTTAATTGTAAGACTATCATCTCTGCTCTAGTCCTCTTGGTCCTTGCTACTGCTTCCCCTTTCCCTACTAATACCAGCTTCTCTATCAGACAGGTTGCTGTTAAAGCTCTATATAATATAGCCTTAGCAACCAGGTCCGATTGGACCGACTCCGCTATCGCTGCTCCGTTTAAACATGATATCGTATACCTTACTCCTATTAAAGTTGGTACTAGTAACTTGCAAGTTGTCCTTGACACTGCTTCTGGTAATCTATGGACCTATACTGCTGAAACCCCTTATATTGAATCCCACGCTACTTATAACCCCGCAAGTGGCAGATTGATGAAGGATTATTACTGGAAGTCTATAAACGGAAGAGGCGTCGTTTTCCAAGGTCGAGTGTATCGGGATACA…
