# Supplementary material for: Genome-Wide Identification and Expression Analysis of the Aspartic Protease Gene Family and Their Responses to Abiotic Stress in Talaromyces marneffei
Source: Microorganisms. 2026 Jul 6;14(7):1477. doi: 10.3390/microorganisms14071477 (PMC13414439; doi:10.3390/microorganisms14071477)
Supplement: Supplementary file 1 [file microorganisms-14-01477-s001.zip › Supplementary Table S4. Physicochemical properties of TmAP proteins.xlsx]

## Sheet: Table S4
Supplementary Table S4. Physicochemical properties of TmAP proteins.
Gene Name	Gene ID	Size (AA)	Mw (KDa)	pI	Location	Instability index	GRAVY	Aliphatic index	Alpha helix (%)	Extended strand (%)	Random coil (%)	Predicted Subcellular location (WoLF PSORT)	Predicted Subcellular location (Cell-PLoc)	Query Cover	E value	Percent Identify	Cluster Representative Sequence
TmAP1	PMAA_065480	396	42.73	5.84	Chr2	32.81	-0.121	79.32	17.42	29.29	53.28	Extracellular	Cell membrane. Extracell	1	0	0.9899	uncharacterized protein EYB26_002713 [Talaromyces marneffei]
TmAP2	PMAA_058850	409	44.08	8.8	Chr5	35.44	-0.073	76.31	14.91	27.38	57.7	Extracellular	Cell membrane. Extracell	1	0	0.956	hypothetical protein EYB25_006663 [Talaromyces marneffei]
TmAP3	PMAA_019280	395	42.82	4.85	Chr1	34.54	-0.118	83.47	18.99	27.85	53.16	Extracellular	Mitochondrion. Vacuole.	1	0	0.9646	hypothetical protein ZTR_01195 [Talaromyces verruculosus]
TmAP4	PMAA_062270	397	43.93	8.51	Chr2	26.61	-0.096	87.93	18.89	29.22	51.89	Extracellular	Cell membrane. Extracell	1	0	0.9975	pepsin-like aspartic protease [Talaromyces marneffei ATCC 18224]
TmAP5	PMAA_089390	393	43.64	6.3	Chr3	33.76	-0.001	88.52	17.05	29.01	53.94	Extracellular	Cell membrane. Extracell	1	0	0.9975	uncharacterized protein EYB26_004969 [Talaromyces marneffei]
TmAP6	PMAA_084250	422	44.1	5.56	Chr3	23.78	0.016	75.17	16.11	27.49	56.4	Extracellular	Cell membrane. Extracell	1	0	1	pepsin-like aspartic protease [Talaromyces marneffei ATCC 18224]
TmAP7	PMAA_008150	394	43.64	9.11	Chr7	36.33	-0.073	87.87	17.51	29.44	53.05	Extracellular	Cell membrane. Extracell	1	0	1	uncharacterized protein TMatcc_011235 [Talaromyces marneffei ATCC 18224]
TmAP8	PMAA_000010	392	43.38	8.96	Chr6	32.22	0.084	92.96	17.09	29.59	53.32	Extracellular	Cell membrane. Extracell	1	0	0.9887	aspergillopepsin F precursor, putative [Talaromyces marneffei ATCC 18224]
TmAP9	PMAA_090410	397	42.98	7.64	Chr4	25.47	0.075	88.87	17.38	28.72	53.9	Extracellular	Cell membrane. Extracell	1	0	0.995	pepsin-like aspartic protease [Talaromyces marneffei ATCC 18224]
TmAP10	PMAA_006600	420	44.92	4.44	Chr8	32.15	0.028	90.1	15	28.33	56.67	Extracellular	Cell membrane. Extracell	1	0	1	uncharacterized protein TMatcc_010035 [Talaromyces marneffei ATCC 18224]
TmAP11	PMAA_085060	395	43.03	6.75	Chr3	23.2	-0.048	86.3	15.95	28.86	55.19	Extracellular	Cell membrane. Extracell	1	0	0.9924	pepsin-like aspartic protease [Talaromyces marneffei ATCC 18224]
TmAP12	PMAA_055060	408	44.33	5.41	Chr5	38.91	-0.014	86	15.44	28.92	55.64	Extracellular	Cell membrane. Extracell	1	0	0.9975	aspergillopepsin A precursor, putative [Talaromyces marneffei ATCC 18224]
TmAP13	PMAA_005400	394	43.21	8.18	Chr8	32.79	0.08	96.52	15.74	26.9	57.36	Extracellular	Cell membrane. Extracell	1	0	0.9949	uncharacterized protein EYB26_009132 [Talaromyces marneffei]
TmAP14	PMAA_015420	395	43.59	5.85	Chr4	30.66	0.099	90.56	16.2	29.62	54.18	Extracellular	Cell membrane. Extracell	1	0	0.9924	pepsin-like aspartic protease [Talaromyces marneffei ATCC 18224]
TmAP15	PMAA_080590	431	45.84	5.88	Chr3	30.93	-0.406	70.42	13.69	25.75	60.56	Nuclear	Cell membrane. Extracell	1	0	0.997	hypothetical protein EYB25_004832 [Talaromyces marneffei]
TmAP16	PMAA_062170	391	43.24	5.42	Chr2	29.89	0.009	89.77	17.14	29.41	53.45	Extracellular	Cell membrane. Extracell	1	0	0.9949	hypothetical protein EYB25_002373 [Talaromyces marneffei]
TmAP17	PMAA_062020	394	43.59	9.15	Chr2	33.62	-0.012	88.4	15.23	28.93	55.84	Extracellular	Cell membrane. Extracell	1	0	1	uncharacterized protein TMatcc_006713 [Talaromyces marneffei ATCC 18224]
TmAP18	PMAA_062370	393	42.92	8.66	Chr2	26.03	-0.12	87.12	15.01	29.26	55.73	Extracellular	Cell membrane. Extracell	1	0	0.9949	uncharacterized protein TMatcc_006665 [Talaromyces marneffei ATCC 18224]
TmAP19	PMAA_068730	396	42.8	7.74	Chr2	32.36	0.167	97.75	18.69	29.55	51.77	Extracellular	Cell membrane. Extracell	1	0	0.9943	uncharacterized protein EYB26_005519 [Talaromyces marneffei]
TmAP20	PMAA_027920	402	43.48	5.58	Chr1	35.25	0.164	95.6	15.92	29.85	54.23	Extracellular	Cell membrane. Extracell	1	0	1	hypothetical protein EYB25_001081 [Talaromyces marneffei]
TmAP21	PMAA_008170	392	43.19	5.11	Chr7	31.51	-0.002	92.04	17.6	29.59	52.81	Extracellular	Cell membrane. Extracell	1	0	1	pepsin-like aspartic protease [Talaromyces marneffei ATCC 18224]
TmAP22	PMAA_062510	395	43.55	6.86	Chr2	32.84	0.015	90.89	17.47	27.85	54.68	Extracellular	Cell membrane. Extracell	1	0	0.9957	uncharacterized protein EYB26_002417 [Talaromyces marneffei]
TmAP23	PMAA_026910	393	42.41	9.22	Chr1	27.51	0.13	92.85	17.81	29.52	52.67	Extracellular	Cell membrane. Extracell	1	0	0.9924	uncharacterized protein TMatcc_003854 [Talaromyces marneffei ATCC 18224]
TmAP24	PMAA_061640	394	43.27	8.25	Chr5	40.59	-0.093	84.42	18.02	28.17	53.81	Extracellular	Cell membrane. Extracell	1	0	1	uncharacterized protein EYB26_007535 [Talaromyces marneffei]
TmAP25	PMAA_095790	395	43.21	7.79	Chr4	40.01	0.001	95.75	15.19	28.61	56.2	Extracellular	Cell membrane. Extracell	1	0	0.989	uncharacterized protein EYB26_006961 [Talaromyces marneffei]
TmAP26	PMAA_062110	378	41.32	5.66	Chr2	10.77	-0.098	80.42	14.02	29.1	56.88	Extracellular	Cell membrane. Extracell	1	0	0.9921	aspergillopepsin A precursor, putative [Talaromyces marneffei ATCC 18224]
TmAP27	PMAA_015430	375	41.69	8.46	Chr4	29.1	-0.015	87.65	16.53	29.33	54.13	Extracellular	Cell membrane. Extracell	1	0	0.994	uncharacterized protein EYB26_002361 [Talaromyces marneffei]
