# Supplementary material for: Genome-Wide Identification and Expression Analysis of the Aspartic Protease Gene Family and Their Responses to Abiotic Stress in Talaromyces marneffei
Source: Microorganisms. 2026 Jul 6;14(7):1477. doi: 10.3390/microorganisms14071477 (PMC13414439; doi:10.3390/microorganisms14071477)
Supplement: Supplementary file 1 [file microorganisms-14-01477-s001.zip › Supplementary Table S6. The duplicated gene pairs of TmAP genes.xlsx]

## Sheet: Table S6
Supplementary Table S6. The duplicated gene pairs of TmAP genes.
Chr	Gene	GeneID	Start	End		Chr	Gene	GeneID	Start	End	Duplicated type
Chr7	TmSAP21	PMAA_008170	1880847	1882080	——	Chr2	TmSAP26	PMAA_062110	88628	89819	Segmental
Chr2	TmSAP17	PMAA_062020	66423	67607	——	Chr2	TmSAP26	PMAA_062110	88628	89819	Tandem
Chr2	TmSAP26	PMAA_062110	88628	89819	——	Chr2	TmSAP16	PMAA_062170	142355	143581	Tandem
Chr2	TmSAP16	PMAA_062170	142355	143581	——	Chr2	TmSAP4	PMAA_062270	161297	162529	Tandem
Chr2	TmSAP4	PMAA_062270	161297	162529	——	Chr2	TmSAP18	PMAA_062370	189306	190487	Tandem
Chr2	TmSAP18	PMAA_062370	189306	190487	——	Chr2	TmSAP22	PMAA_062510	218442	219629	Tandem
Chr4	TmSAP14	PMAA_015420	22969	24434	——	Chr4	TmSAP27	PMAA_015430	25014	26141	Tandem
Chr4	TmSAP27	PMAA_015430	25014	26141	——	Chr4	TmSAP9	PMAA_090410	62600	63858	Tandem
Chr7	TmSAP21	PMAA_008170	1880847	1882080	——	Chr7	TmSAP7	PMAA_008150	1891892	1892545	Tandem
