# Supplementary material for: Genome-Wide Identification and Expression Analysis of the Aspartic Protease Gene Family and Their Responses to Abiotic Stress in Talaromyces marneffei
Source: Microorganisms. 2026 Jul 6;14(7):1477. doi: 10.3390/microorganisms14071477 (PMC13414439; doi:10.3390/microorganisms14071477)
Supplement: Supplementary file 1 [file microorganisms-14-01477-s001.zip › Supplementary Table S7. Detailed information regarding the Ka, Ks, and Ka-Ks ratio in T. marneffei.xlsx]

## Sheet: Table S7
Supplementary Table S7. Detailed information regarding the Ka, Ks, and Ka/Ks ratio in T. marneffei.
Name	Method	Ka	Ks	Ka/Ks	Duplicated type
TmAP21 and TmAP26	MS	0.66	1.11	0.59	Segmental
TmAP17 and TmAP26	MS	0.64	1.13	0.57	Tandem
TmAP26 and TmAP16	MS	0.62	1.19	0.52	Tandem
TmAP16 and TmAP4	MS	0.42	0.64	0.66	Tandem
TmAP4 and TmAP18	MS	0.4	0.64	0.63	Tandem
TmAP18 and TmAP22	MS	0.44	0.54	0.81	Tandem
TmAP14 and TmAP27	MS	0.47	0.91	0.52	Tandem
TmAP27 and TmAP9	MS	0.62	1	0.62	Tandem
TmAP21 and TmAP7	MS	0.53	0.95	0.55	Tandem
